# Supplementary material for: An Overview of a Re-Emerging Disease in Italy: Bovine Tuberculosis Outbreaks in Cattle from MTBC-Free Territories
Source: Pathogens. 2024 Nov 5;13(11):962. doi: 10.3390/pathogens13110962 (PMC11597750; doi:10.3390/pathogens13110962)
Supplement: Supplementary file 1 [file pathogens-13-00962-s001.zip]

Archive with 1 entries (1 files):
- pathogens-3106360-supplementary.pdf
